# Supplementary material for: Mapping the Outcomes of Low-Vision Rehabilitation: A Scoping Review of Interventions, Challenges, and Research Gaps
Source: Vision (Basel). 2026 Jan 12;10(1):3. doi: 10.3390/vision10010003 (PMC12821638; doi:10.3390/vision10010003)
Supplement: Supplementary file 1 [file vision-10-00003-s001.zip]

Archive with 1 entries (1 files):
- vision-3992120-supplementary.pdf
